# Supplementary material for: Bacteriophage and Phage-Encoded Depolymerase Exhibit Antibacterial Activity Against K9-Type Acinetobacter baumannii in Mouse Sepsis and Burn Skin Infection Models
Source: Viruses. 2025 Jan 6;17(1):70. doi: 10.3390/v17010070 (PMC11768871; doi:10.3390/v17010070)
Supplement: Supplementary file 1 [file viruses-17-00070-s001.zip]

Archive with 1 entries (1 files):
- viruses-3346296-supplementary.pdf
